# Supplementary material for: From Cellular Infiltration Assessment to a Functional Gene Set-Based Prognostic Model for Breast Cancer
Source: Front Immunol. 2021 Oct 4;12:751530. doi: 10.3389/fimmu.2021.751530 (PMC8529968; doi:10.3389/fimmu.2021.751530)
Supplement: Supplementary Table S1 — Datasets and their application in this study. [file DataSheet_1.zip]

Archive with 9 entries (8 files):
- SuppFiles/Frontiers_BC_Supplementary_Materials.pdf
- SuppFiles/Tables/
- SuppFiles/Tables/Table_S1.xlsx
- SuppFiles/Tables/Table_S2.xlsx
- SuppFiles/Tables/Table_S3.xlsx
- SuppFiles/Tables/Table_S4.xlsx
- SuppFiles/Tables/Table_S5.xlsx
- SuppFiles/Tables/Table_S6.xlsx
- SuppFiles/Tables/Table_S7.xlsx
